# Supplementary material for: Correction: Staining Pattern Classification of Antinuclear Autoantibodies Based on Block Segmentation in Indirect Immunofluorescence Images
Source: PLoS One. 2020 Jul 29;15(7):e0236463. doi: 10.1371/journal.pone.0236463 (PMC7390282; doi:10.1371/journal.pone.0236463)
Supplement: S2 File — (XLSX) [file pone.0236463.s002.xlsx]

## Sheet: Original data
Original images (260)
'P5030906.JPG'
'P5030907.JPG'
'P5030908.JPG'
'P5030909.JPG'
'P5030910.JPG'
'P5030911.JPG'
'P5030912.JPG'
'P5030913.JPG'
'P5030914.JPG'
'P5030915.JPG'
'P5030917.JPG'
'P5030918.JPG'
'P5030919.JPG'
'P5030920.JPG'
'P5030922.JPG'
'P5030923.JPG'
'P5030924.JPG'
'P5030930.JPG'
'P5030931.JPG'
'P5030932.JPG'
'P5030933.JPG'
'P5030935.JPG'
'P5030936.JPG'
'P5030937.JPG'
'P5030938.JPG'
'P5030939.JPG'
'P5030940.JPG'
'P5030941.JPG'
'P5030942.JPG'
'P5030943.JPG'
'P5030944.JPG'
'P5030947.JPG'
'P5030948.JPG'
'P5030949.JPG'
'P5030950.JPG'
'P5030951.JPG'
'P5030952.JPG'
'P5030953.JPG'
'P5030954.JPG'
'P5030955.JPG'
'P5030956.JPG'
'P5030957.JPG'
'P5030958.JPG'
'P5030959.JPG'
'P5030960.JPG'
'P5030961.JPG'
'P5030962.JPG'
'P5030963.JPG'
'P5030964.JPG'
'P5030965.JPG'
'P5031008.JPG'
'P5031009.JPG'
'P5031010.JPG'
'P5031011.JPG'
'P5031012.JPG'
'P5031013.JPG'
'P5031014.JPG'
'P5031015.JPG'
'P5031016.JPG'
'P5031017.JPG'
'P5031018.JPG'
'P5031019.JPG'
'P5031020.JPG'
'P5031021.JPG'
'P5031022.JPG'
'P5031023.JPG'
'P5031024.JPG'
'P5031025.JPG'
'P5031026.JPG'
'P5031027.JPG'
'P5031028.JPG'
'P5031031.JPG'
'P5031032.JPG'
'P5031033.JPG'
'P5031034.JPG'
'P5031035.JPG'
'P5031036.JPG'
'P5031037.JPG'
'P5031038.JPG'
'P5031039.JPG'
'P5031040.JPG'
'P5031041.JPG'
'P5031042.JPG'
'P5031043.JPG'
'P5031044.JPG'
'P5031045.JPG'
'P5031046.JPG'
'P5031047.JPG'
'P5037348.JPG'
'P5037349.JPG'
'P5037350.JPG'
'P5037351.JPG'
'P5037352.JPG'
'P5037353.JPG'
'P5037354.JPG'
'P5037355.JPG'
'P5037356.JPG'
'P5037357.JPG'
'P5037358.JPG'
'P5037359.JPG'
'P5037360.JPG'
'P5037361.JPG'
'P5037362.JPG'
'P5037363.JPG'
'P5037364.JPG'
'P5037365.JPG'
'P5037366.JPG'
'P5037367.JPG'
'P5037368.JPG'
'P5037369.JPG'
'P5037370.JPG'
'P5037372.JPG'
'P5037373.JPG'
'P5037374.JPG'
'P5037375.JPG'
'P5037387.JPG'
'P5037388.JPG'
'P5037390.JPG'
'P5037391.JPG'
'P5037392.JPG'
'P5037393.JPG'
'P5037395.JPG'
'P5037396.JPG'
'P5037397.JPG'
'P5037398.JPG'
'P5037399.JPG'
'P5037482.JPG'
'P5037488.JPG'
'P5037489.JPG'
'P5037497.JPG'
'P5037498.JPG'
'P5037499.JPG'
'P5037557.JPG'
'P5037558.JPG'
'P5037559.JPG'
'P5037560.JPG'
'P5037561.JPG'
'P5037562.JPG'
'P5037563.JPG'
'P5037564.JPG'
'P5037565.JPG'
'P5037566.JPG'
'P5037567.JPG'
'P5037568.JPG'
'P5037569.JPG'
'P5037570.JPG'
'P5037571.JPG'
'P5037572.JPG'
'P5037573.JPG'
'P5037574.JPG'
'P5037576.JPG'
'P5037577.JPG'
'P5037578.JPG'
'P5037579.JPG'
'P5037580.JPG'
'P5037581.JPG'
'P5037582.JPG'
'P5037583.JPG'
'P5037584.JPG'
'P5037585.JPG'
'P5037586.JPG'
'P5037587.JPG'
'P5037588.JPG'
'P5037589.JPG'
'P5037590.JPG'
'P5037591.JPG'
'P5037592.JPG'
'P5037452.JPG'
'P5037453.JPG'
'P5037454.JPG'
'P5037455.JPG'
'P5037456.JPG'
'P5037460.JPG'
'P5037461.JPG'
'P5037462.JPG'
'P5037467.JPG'
'P5037469.JPG'
'P5037470.JPG'
'P5037471.JPG'
'P5037473.JPG'
'P5037474.JPG'
'P5037475.JPG'
'P5037476.JPG'
'P5037477.JPG'
'P5037478.JPG'
'P5037479.JPG'
'P5037480.JPG'
'P5037515.JPG'
'P5037516.JPG'
'P5037517.JPG'
'P5037518.JPG'
'P5037519.JPG'
'P5037520.JPG'
'P5037521.JPG'
'P5037522.JPG'
'P5037523.JPG'
'P5037525.JPG'
'P5037526.JPG'
'P5037528.JPG'
'P5037529.JPG'
'P5037530.JPG'
'P5037531.JPG'
'P5037532.JPG'
'P5037533.JPG'
'P5037534.JPG'
'P5037535.JPG'
'P5037536.JPG'
'P5037537.JPG'
'P5037538.JPG'
'P5037539.JPG'
'P5037540.JPG'
'P5037541.JPG'
'P5037542.JPG'
'P5037543.JPG'
'P5037544.JPG'
'P5037545.JPG'
'P5037546.JPG'
'P5037548.JPG'
'P5037549.JPG'
'P5037550.JPG'
'P5037551.JPG'
'P5037552.JPG'
'P5037553.JPG'
'P5037554.JPG'
'P5037555.JPG'
'P5031055.JPG'
'P5031061.JPG'
'P5031062.JPG'
'P5031064.JPG'
'P5037409.JPG'
'P5037410.JPG'
'P5037411.JPG'
'P5037412.JPG'
'P5037413.JPG'
'P5037414.JPG'
'P5037415.JPG'
'P5037416.JPG'
'P5037417.JPG'
'P5037418.JPG'
'P5037419.JPG'
'P5037420.JPG'
'P5037421.JPG'
'P5037422.JPG'
'P5037423.JPG'
'P5037424.JPG'
'P5037425.JPG'
'P5037426.JPG'
'P5037427.JPG'
'P5037428.JPG'
'P5037429.JPG'
'P5037430.JPG'
'P5037431.JPG'
'P5037432.JPG'
'P5037433.JPG'
'P5037434.JPG'
'P5037435.JPG'
'P5037436.JPG'
'P5037437.JPG'
'P5037438.JPG'
'P5037439.JPG'

## Sheet: Revised data
Remained images (166)	Removed Images (94)	Train set (83)	Test set (83)
'P5030907.JPG'	'P5030906.JPG'	'P5030907.JPG'	'P5030910.JPG'
'P5030910.JPG'	'P5030908.JPG'	'P5030914.JPG'	'P5030915.JPG'
'P5030914.JPG'	'P5030909.JPG'	'P5030918.JPG'	'P5030919.JPG'
'P5030915.JPG'	'P5030911.JPG'	'P5030920.JPG'	'P5030922.JPG'
'P5030918.JPG'	'P5030912.JPG'	'P5030923.JPG'	'P5030924.JPG'
'P5030919.JPG'	'P5030913.JPG'	'P5030931.JPG'	'P5030932.JPG'
'P5030920.JPG'	'P5030917.JPG'	'P5030933.JPG'	'P5030936.JPG'
'P5030922.JPG'	'P5030930.JPG'	'P5030937.JPG'	'P5030943.JPG'
'P5030923.JPG'	'P5030935.JPG'	'P5030944.JPG'	'P5030948.JPG'
'P5030924.JPG'	'P5030938.JPG'	'P5030950.JPG'	'P5030951.JPG'
'P5030931.JPG'	'P5030939.JPG'	'P5030952.JPG'	'P5030954.JPG'
'P5030932.JPG'	'P5030940.JPG'	'P5030955.JPG'	'P5030957.JPG'
'P5030933.JPG'	'P5030941.JPG'	'P5030959.JPG'	'P5030961.JPG'
'P5030936.JPG'	'P5030942.JPG'	'P5030962.JPG'	'P5030963.JPG'
'P5030937.JPG'	'P5030947.JPG'	'P5030965.JPG'	'P5031010.JPG'
'P5030943.JPG'	'P5030949.JPG'	'P5031013.JPG'	'P5031015.JPG'
'P5030944.JPG'	'P5030953.JPG'	'P5031016.JPG'	'P5031017.JPG'
'P5030948.JPG'	'P5030956.JPG'	'P5031022.JPG'	'P5031028.JPG'
'P5030950.JPG'	'P5030958.JPG'	'P5031031.JPG'	'P5031034.JPG'
'P5030951.JPG'	'P5030960.JPG'	'P5031042.JPG'	'P5031044.JPG'
'P5030952.JPG'	'P5030964.JPG'	'P5031047.JPG'	'P5037348.JPG'
'P5030954.JPG'	'P5031008.JPG'	'P5037350.JPG'	'P5037351.JPG'
'P5030955.JPG'	'P5031009.JPG'	'P5037352.JPG'	'P5037353.JPG'
'P5030957.JPG'	'P5031011.JPG'	'P5037354.JPG'	'P5037356.JPG'
'P5030959.JPG'	'P5031012.JPG'	'P5037357.JPG'	'P5037361.JPG'
'P5030961.JPG'	'P5031014.JPG'	'P5037362.JPG'	'P5037363.JPG'
'P5030962.JPG'	'P5031018.JPG'	'P5037365.JPG'	'P5037369.JPG'
'P5030963.JPG'	'P5031019.JPG'	'P5037370.JPG'	'P5037372.JPG'
'P5030965.JPG'	'P5031020.JPG'	'P5037375.JPG'	'P5037387.JPG'
'P5031010.JPG'	'P5031021.JPG'	'P5037388.JPG'	'P5037390.JPG'
'P5031013.JPG'	'P5031023.JPG'	'P5037391.JPG'	'P5037392.JPG'
'P5031015.JPG'	'P5031024.JPG'	'P5037393.JPG'	'P5037396.JPG'
'P5031016.JPG'	'P5031025.JPG'	'P5037397.JPG'	'P5037399.JPG'
'P5031017.JPG'	'P5031026.JPG'	'P5037482.JPG'	'P5037488.JPG'
'P5031022.JPG'	'P5031027.JPG'	'P5037489.JPG'	'P5037498.JPG'
'P5031028.JPG'	'P5031032.JPG'	'P5037499.JPG'	'P5037557.JPG'
'P5031031.JPG'	'P5031033.JPG'	'P5037559.JPG'	'P5037560.JPG'
'P5031034.JPG'	'P5031035.JPG'	'P5037566.JPG'	'P5037567.JPG'
'P5031042.JPG'	'P5031036.JPG'	'P5037568.JPG'	'P5037569.JPG'
'P5031044.JPG'	'P5031037.JPG'	'P5037570.JPG'	'P5037571.JPG'
'P5031047.JPG'	'P5031038.JPG'	'P5037572.JPG'	'P5037574.JPG'
'P5037348.JPG'	'P5031039.JPG'	'P5037578.JPG'	'P5037581.JPG'
'P5037350.JPG'	'P5031040.JPG'	'P5037584.JPG'	'P5037585.JPG'
'P5037351.JPG'	'P5031041.JPG'	'P5037586.JPG'	'P5037587.JPG'
'P5037352.JPG'	'P5031043.JPG'	'P5037588.JPG'	'P5037589.JPG'
'P5037353.JPG'	'P5031045.JPG'	'P5037590.JPG'	'P5037592.JPG'
'P5037354.JPG'	'P5031046.JPG'	'P5037453.JPG'	'P5037454.JPG'
'P5037356.JPG'	'P5037349.JPG'	'P5037455.JPG'	'P5037456.JPG'
'P5037357.JPG'	'P5037355.JPG'	'P5037461.JPG'	'P5037462.JPG'
'P5037361.JPG'	'P5037358.JPG'	'P5037467.JPG'	'P5037469.JPG'
'P5037362.JPG'	'P5037359.JPG'	'P5037470.JPG'	'P5037471.JPG'
'P5037363.JPG'	'P5037360.JPG'	'P5037473.JPG'	'P5037474.JPG'
'P5037365.JPG'	'P5037364.JPG'	'P5037475.JPG'	'P5037476.JPG'
'P5037369.JPG'	'P5037366.JPG'	'P5037477.JPG'	'P5037478.JPG'
'P5037370.JPG'	'P5037367.JPG'	'P5037479.JPG'	'P5037480.JPG'
'P5037372.JPG'	'P5037368.JPG'	'P5037515.JPG'	'P5037516.JPG'
'P5037375.JPG'	'P5037373.JPG'	'P5037517.JPG'	'P5037519.JPG'
'P5037387.JPG'	'P5037374.JPG'	'P5037520.JPG'	'P5037521.JPG'
'P5037388.JPG'	'P5037395.JPG'	'P5037523.JPG'	'P5037525.JPG'
'P5037390.JPG'	'P5037398.JPG'	'P5037526.JPG'	'P5037528.JPG'
'P5037391.JPG'	'P5037497.JPG'	'P5037529.JPG'	'P5037530.JPG'
'P5037392.JPG'	'P5037558.JPG'	'P5037531.JPG'	'P5037532.JPG'
'P5037393.JPG'	'P5037561.JPG'	'P5037534.JPG'	'P5037535.JPG'
'P5037396.JPG'	'P5037562.JPG'	'P5037536.JPG'	'P5037537.JPG'
'P5037397.JPG'	'P5037563.JPG'	'P5037538.JPG'	'P5037540.JPG'
'P5037399.JPG'	'P5037564.JPG'	'P5037541.JPG'	'P5037546.JPG'
'P5037482.JPG'	'P5037565.JPG'	'P5037548.JPG'	'P5037549.JPG'
'P5037488.JPG'	'P5037573.JPG'	'P5037550.JPG'	'P5037553.JPG'
'P5037489.JPG'	'P5037576.JPG'	'P5037555.JPG'	'P5031055.JPG'
'P5037498.JPG'	'P5037577.JPG'	'P5031061.JPG'	'P5031062.JPG'
'P5037499.JPG'	'P5037579.JPG'	'P5031064.JPG'	'P5037410.JPG'
'P5037557.JPG'	'P5037580.JPG'	'P5037411.JPG'	'P5037412.JPG'
'P5037559.JPG'	'P5037582.JPG'	'P5037413.JPG'	'P5037414.JPG'
'P5037560.JPG'	'P5037583.JPG'	'P5037415.JPG'	'P5037416.JPG'
'P5037566.JPG'	'P5037591.JPG'	'P5037418.JPG'	'P5037419.JPG'
'P5037567.JPG'	'P5037452.JPG'	'P5037420.JPG'	'P5037421.JPG'
'P5037568.JPG'	'P5037460.JPG'	'P5037422.JPG'	'P5037424.JPG'
'P5037569.JPG'	'P5037518.JPG'	'P5037426.JPG'	'P5037428.JPG'
'P5037570.JPG'	'P5037522.JPG'	'P5037429.JPG'	'P5037430.JPG'
'P5037571.JPG'	'P5037533.JPG'	'P5037431.JPG'	'P5037432.JPG'
'P5037572.JPG'	'P5037539.JPG'	'P5037433.JPG'	'P5037435.JPG'
'P5037574.JPG'	'P5037542.JPG'	'P5037436.JPG'	'P5037437.JPG'
'P5037578.JPG'	'P5037543.JPG'	'P5037438.JPG'	'P5037439.JPG'
'P5037581.JPG'	'P5037544.JPG'
'P5037584.JPG'	'P5037545.JPG'
'P5037585.JPG'	'P5037551.JPG'
'P5037586.JPG'	'P5037552.JPG'
'P5037587.JPG'	'P5037554.JPG'
'P5037588.JPG'	'P5037409.JPG'
'P5037589.JPG'	'P5037417.JPG'
'P5037590.JPG'	'P5037423.JPG'
'P5037592.JPG'	'P5037425.JPG'
'P5037453.JPG'	'P5037427.JPG'
'P5037454.JPG'	'P5037434.JPG'
'P5037455.JPG'
'P5037456.JPG'
'P5037461.JPG'
'P5037462.JPG'
'P5037467.JPG'
'P5037469.JPG'
'P5037470.JPG'
'P5037471.JPG'
'P5037473.JPG'
'P5037474.JPG'
'P5037475.JPG'
'P5037476.JPG'
'P5037477.JPG'
'P5037478.JPG'
'P5037479.JPG'
'P5037480.JPG'
'P5037515.JPG'
'P5037516.JPG'
'P5037517.JPG'
'P5037519.JPG'
'P5037520.JPG'
'P5037521.JPG'
'P5037523.JPG'
'P5037525.JPG'
'P5037526.JPG'
'P5037528.JPG'
'P5037529.JPG'
'P5037530.JPG'
'P5037531.JPG'
'P5037532.JPG'
'P5037534.JPG'
'P5037535.JPG'
'P5037536.JPG'
'P5037537.JPG'
'P5037538.JPG'
'P5037540.JPG'
'P5037541.JPG'
'P5037546.JPG'
'P5037548.JPG'
'P5037549.JPG'
'P5037550.JPG'
'P5037553.JPG'
'P5037555.JPG'
'P5031055.JPG'
'P5031061.JPG'
'P5031062.JPG'
'P5031064.JPG'
'P5037410.JPG'
'P5037411.JPG'
'P5037412.JPG'
'P5037413.JPG'
'P5037414.JPG'
'P5037415.JPG'
'P5037416.JPG'
'P5037418.JPG'
'P5037419.JPG'
'P5037420.JPG'
'P5037421.JPG'
'P5037422.JPG'
'P5037424.JPG'
'P5037426.JPG'
'P5037428.JPG'
'P5037429.JPG'
'P5037430.JPG'
'P5037431.JPG'
'P5037432.JPG'
'P5037433.JPG'
'P5037435.JPG'
'P5037436.JPG'
'P5037437.JPG'
'P5037438.JPG'
'P5037439.JPG'
