# Supplementary material for: Correction: Staining Pattern Classification of Antinuclear Autoantibodies Based on Block Segmentation in Indirect Immunofluorescence Images
Source: PLoS One. 2020 Jul 29;15(7):e0236463. doi: 10.1371/journal.pone.0236463 (PMC7390282; doi:10.1371/journal.pone.0236463)
Supplement: S4 File — (ZIP) [file pone.0236463.s004.zip › block level/ANA_Classification_LBP_KNN_Random_Rule.m]

%% Specific classification with LBP(2,8) and 600x600 blocks
clc;
clear all;
% addpath ('LBP')
% load('imageBlocks.mat');
load('target_ana.mat');
load('image_lbp_all_600x600_lbp28.mat');
load('blockNum_600x600_lbp28.mat');
load('cellNumAll_600x600_lbp28.mat');
% size 
sizeX=600;
sizeY=600;
level=2;
neighbor=8;
%step=2;

%% Select the training set and the testing set
fprintf('selecting the training sets randomly...\n');
count1=length(find(target_ana==1));
count2=length(find(target_ana==2));
count3=length(find(target_ana==3));
count4=length(find(target_ana==4));
subAll=1:1:length(target_ana);
sub_random=randperm(count1);
class1_train_sub=sub_random(1:round(count1/2));
class1_test_sub=sub_random(round(count1/2)+1:end);
sub_random=count1+randperm(count2);
class2_train_sub=sub_random(1:round(count2/2));
class2_test_sub=sub_random(round(count2/2)+1:end);
sub_random=count1+count2+randperm(count3);
class3_train_sub=sub_random(1:round(count3/2));
class3_test_sub=sub_random(round(count3/2)+1:end);
sub_random=count1+count2+count3+randperm(count4);
class4_train_sub=sub_random(1:round(count4/2)-1);
class4_test_sub=sub_random(round(count4/2):end);

trainSub=[class1_train_sub class2_train_sub class3_train_sub class4_train_sub];
train_lbp=[];
train_label=[];
train_cells_num=[];
for sub=1:length(trainSub)
    train_lbp=[train_lbp;image_lbp_all{trainSub(sub),1}];
    train_label=[train_label target_ana(trainSub(sub))*ones(1,blockNum(trainSub(sub)))];
    train_cells_num=[train_cells_num cellNumAll{trainSub(sub),1}];
end
% subTemp=ismember(subAll,trainSub);
% testSub=subAll(find(subTemp==0));

testSub=[class1_test_sub class2_test_sub class3_test_sub class4_test_sub];
test_lbp=[];
test_label=[];
test_cells_num=[];
for sub=1:length(testSub)
    test_lbp=[test_lbp;image_lbp_all{testSub(sub),1}];
    test_label=[test_label target_ana(testSub(sub))*ones(1,blockNum(testSub(sub)))];
    test_cells_num=[test_cells_num cellNumAll{testSub(sub),1}];
end 

%% KNN classifier
fprintf('knn classification...\n');
classRes=knnclassify(test_lbp,train_lbp,train_label,1);
test_num=length(test_label);
train_num=length(train_label);
right_ratio=length(find((classRes'-test_label)==0))/test_num;
train_num1=length(find(train_label==1));
train_num2=length(find(train_label==2));
train_num3=length(find(train_label==3));
train_num4=length(find(train_label==4));
test_num1=length(find(test_label==1));
test_num2=length(find(test_label==2));
test_num3=length(find(test_label==3));
test_num4=length(find(test_label==4));

%% Save results
fprintf('save results...\n');
filename=strcat('result_ANA_LBP_KNN_Radnom_u2_',num2str(level),'_',num2str(neighbor),'-20.txt');
file=fopen(filename,'a+');
fprintf(file,'The method is LBP and KNN:The classification right ratio is  %.05f  \r\n',right_ratio);
fprintf(file,'The training sets:   %d \n',train_num);
fprintf(file,'   1: %d   2: %d   3:%d   4: %d \n',train_num1,train_num2,train_num3,train_num4);
fprintf(file,'The testing sets:   %d \n',test_num);
fprintf(file,'   1: %d   2: %d   3:%d   4: %d \n\n',test_num1,test_num2,test_num3,test_num4);

countMN=zeros(4,4);
for j=1:length(test_label)
    countMN(test_label(j),classRes(j))=countMN(test_label(j),classRes(j))+1;       
end
fprintf(file,'      1     2     3     4\n');
fprintf(file,'1%6d%6d%6d%6d\n',countMN(1,1),countMN(1,2),countMN(1,3),countMN(1,4));
fprintf(file,'2%6d%6d%6d%6d\n',countMN(2,1),countMN(2,2),countMN(2,3),countMN(2,4));
fprintf(file,'3%6d%6d%6d%6d\n',countMN(3,1),countMN(3,2),countMN(3,3),countMN(3,4));
fprintf(file,'4%6d%6d%6d%6d\n',countMN(4,1),countMN(4,2),countMN(4,3),countMN(4,4));
% fclose(file);

%% Majority Rule 
fprintf('Majority rule...\n');
blockNumTest=blockNum(testSub);
subStart=1;
classImageLevel=[];
for sub=1:length(blockNumTest)
    classResTemp=classRes(subStart:subStart+blockNumTest(sub)-1);
    subStart=subStart+blockNumTest(sub);
    class1Num=length(find(classResTemp==1));
    class2Num=length(find(classResTemp==2));
    class3Num=length(find(classResTemp==3));
    class4Num=length(find(classResTemp==4));
    classResNum=[class1Num class2Num class3Num class4Num];
    classResImageLevel=find(classResNum==max(classResNum));
    classImageLevel=[classImageLevel classResImageLevel(1)];
end
target_ana_test=target_ana(testSub);
target_ana_train=target_ana(trainSub);
right_ratio=length(find((classImageLevel-target_ana_test)==0))/length(target_ana_test);
train_num1=length(find(target_ana_train==1));
train_num2=length(find(target_ana_train==2));
train_num3=length(find(target_ana_train==3));
train_num4=length(find(target_ana_train==4));
test_num1=length(find(target_ana_test==1));
test_num2=length(find(target_ana_test==2));
test_num3=length(find(target_ana_test==3));
test_num4=length(find(target_ana_test==4));
fprintf('Majority rule...save results...\n');
fprintf(file,'Next Majority Rule to Combine classifiers: The classification right ratio is  %.05f  \r\n',right_ratio);
fprintf(file,'The training sets:   %d \n',length(target_ana_train));
fprintf(file,'   1: %d   2: %d   3:%d   4: %d \n',train_num1,train_num2,train_num3,train_num4);
fprintf(file,'The testing sets:   %d \n',length(target_ana_test));
fprintf(file,'   1: %d   2: %d   3:%d   4: %d \n',test_num1,test_num2,test_num3,test_num4);
countMN=zeros(4,4);
for j=1:length(target_ana_test)
    countMN(target_ana_test(j),classImageLevel(j))=countMN(target_ana_test(j),classImageLevel(j))+1;       
end
fprintf(file,'      1     2     3     4\n');
fprintf(file,'1%6d%6d%6d%6d\n',countMN(1,1),countMN(1,2),countMN(1,3),countMN(1,4));
fprintf(file,'2%6d%6d%6d%6d\n',countMN(2,1),countMN(2,2),countMN(2,3),countMN(2,4));
fprintf(file,'3%6d%6d%6d%6d\n',countMN(3,1),countMN(3,2),countMN(3,3),countMN(3,4));
fprintf(file,'4%6d%6d%6d%6d\n',countMN(4,1),countMN(4,2),countMN(4,3),countMN(4,4));
% fclose(file);   

%% Weighted Majority Rule
fprintf('Weighted Majority rule...\n');
blockNumTest=blockNum(testSub);
subStart=1;
classImageLevel=[];
for sub=1:length(blockNumTest)
    classResTemp=classRes(subStart:subStart+blockNumTest(sub)-1);
    cellNumTemp=test_cells_num(subStart:subStart+blockNumTest(sub)-1);
    subStart=subStart+blockNumTest(sub);
    class1CellNum=sum(cellNumTemp(find(classResTemp==1)));
    class2CellNum=sum(cellNumTemp(find(classResTemp==2)));
    class3CellNum=sum(cellNumTemp(find(classResTemp==3)));
    class4CellNum=sum(cellNumTemp(find(classResTemp==4)));
    classResNum=[class1CellNum class2CellNum class3CellNum class4CellNum];
    classResImageLevel=find(classResNum==max(classResNum));
    classImageLevel=[classImageLevel classResImageLevel(1)];
end
target_ana_test=target_ana(testSub);
target_ana_train=target_ana(trainSub);
right_ratio=length(find((classImageLevel-target_ana_test)==0))/length(target_ana_test);
train_num1=length(find(target_ana_train==1));
train_num2=length(find(target_ana_train==2));
train_num3=length(find(target_ana_train==3));
train_num4=length(find(target_ana_train==4));
test_num1=length(find(target_ana_test==1));
test_num2=length(find(target_ana_test==2));
test_num3=length(find(target_ana_test==3));
test_num4=length(find(target_ana_test==4));
fprintf('Weighted Majority rule...save results...\n');
fprintf(file,'Weighted Majority Rule to Combine classifiers: The classification right ratio is  %.05f  \r\n',right_ratio);
fprintf(file,'The training sets:   %d \n',length(target_ana_train));
fprintf(file,'   1: %d   2: %d   3:%d   4: %d \n',train_num1,train_num2,train_num3,train_num4);
fprintf(file,'The testing sets:   %d \n',length(target_ana_test));
fprintf(file,'   1: %d   2: %d   3:%d   4: %d \n',test_num1,test_num2,test_num3,test_num4);
countMN=zeros(4,4);
for j=1:length(target_ana_test)
    countMN(target_ana_test(j),classImageLevel(j))=countMN(target_ana_test(j),classImageLevel(j))+1;       
end
fprintf(file,'      1     2     3     4\n');
fprintf(file,'1%6d%6d%6d%6d\n',countMN(1,1),countMN(1,2),countMN(1,3),countMN(1,4));
fprintf(file,'2%6d%6d%6d%6d\n',countMN(2,1),countMN(2,2),countMN(2,3),countMN(2,4));
fprintf(file,'3%6d%6d%6d%6d\n',countMN(3,1),countMN(3,2),countMN(3,3),countMN(3,4));
fprintf(file,'4%6d%6d%6d%6d\n',countMN(4,1),countMN(4,2),countMN(4,3),countMN(4,4));
% fclose(file);   

%% Weighted Sum Rule
fprintf('Weighted Sum rule...\n');
reliabilityTest=[];
for i=1:length(test_label)
    reliabilityTest=[reliabilityTest decideKNNReliability(test_lbp(i,:),train_lbp)];
end
blockNumTest=blockNum(testSub);
subStart=1;
classImageLevel=[];
for sub=1:length(blockNumTest)
    classResTemp=classRes(subStart:subStart+blockNumTest(sub)-1);
    reliabilityTestTemp=reliabilityTest(subStart:subStart+blockNumTest(sub)-1);
    subStart=subStart+blockNumTest(sub);
    class1CellNum=sum(reliabilityTestTemp(find(classResTemp==1)));
    class2CellNum=sum(reliabilityTestTemp(find(classResTemp==2)));
    class3CellNum=sum(reliabilityTestTemp(find(classResTemp==3)));
    class4CellNum=sum(reliabilityTestTemp(find(classResTemp==4)));
    classResNum=[class1CellNum class2CellNum class3CellNum class4CellNum];
    classResImageLevel=find(classResNum==max(classResNum));
    classImageLevel=[classImageLevel classResImageLevel(1)];
end
target_ana_test=target_ana(testSub);
target_ana_train=target_ana(trainSub);
right_ratio=length(find((classImageLevel-target_ana_test)==0))/length(target_ana_test);
train_num1=length(find(target_ana_train==1));
train_num2=length(find(target_ana_train==2));
train_num3=length(find(target_ana_train==3));
train_num4=length(find(target_ana_train==4));
test_num1=length(find(target_ana_test==1));
test_num2=length(find(target_ana_test==2));
test_num3=length(find(target_ana_test==3));
test_num4=length(find(target_ana_test==4));
fprintf('Weighted Sum rule...save results...\n');
fprintf(file,'Weighted Sum Rule to Combine classifiers: The classification right ratio is  %.05f  \r\n',right_ratio);
fprintf(file,'The training sets:   %d \n',length(target_ana_train));
fprintf(file,'   1: %d   2: %d   3:%d   4: %d \n',train_num1,train_num2,train_num3,train_num4);
fprintf(file,'The testing sets:   %d \n',length(target_ana_test));
fprintf(file,'   1: %d   2: %d   3:%d   4: %d \n',test_num1,test_num2,test_num3,test_num4);
countMN=zeros(4,4);
for j=1:length(target_ana_test)
    countMN(target_ana_test(j),classImageLevel(j))=countMN(target_ana_test(j),classImageLevel(j))+1;       
end
fprintf(file,'      1     2     3     4\n');
fprintf(file,'1%6d%6d%6d%6d\n',countMN(1,1),countMN(1,2),countMN(1,3),countMN(1,4));
fprintf(file,'2%6d%6d%6d%6d\n',countMN(2,1),countMN(2,2),countMN(2,3),countMN(2,4));
fprintf(file,'3%6d%6d%6d%6d\n',countMN(3,1),countMN(3,2),countMN(3,3),countMN(3,4));
fprintf(file,'4%6d%6d%6d%6d\n',countMN(4,1),countMN(4,2),countMN(4,3),countMN(4,4));
fclose(file);   
