# Supplementary material for: Correction: Staining Pattern Classification of Antinuclear Autoantibodies Based on Block Segmentation in Indirect Immunofluorescence Images
Source: PLoS One. 2020 Jul 29;15(7):e0236463. doi: 10.1371/journal.pone.0236463 (PMC7390282; doi:10.1371/journal.pone.0236463)
Supplement: S4 File — (ZIP) [file pone.0236463.s004.zip › block level/ANA_Classification_LBP_KNN_Random_Rule_100.m]

%% Specific classification with LBP(2,8) and 600x600 blocks
% based on the previous experiments, it has already been found that...
% the experiment with parameter LBP(2,8) and size 600x600 achieved the best...
% performance, so next investigation run around them.
%
%
clc;
clear all;
% addpath ('LBP')
% load('imageBlocks.mat');
load('target_ana.mat');
load('image_lbp_all_600x600_lbp28.mat');
load('blockNum_600x600_lbp28.mat');
load('cellNumAll_600x600_lbp28.mat');
% size 
sizeX=600;
sizeY=600;
level=2;
neighbor=8;
%step=2;

%% Select the training set and the testing set
fprintf('selecting the training sets randomly...\n');
subAll=1:1:length(target_ana);
% sub10_class1_num=[17 17 17 17 17 17 17 16 16 16];
% sub10_class2_num=[2 2 2 2 2 2 2 2 2 2];
% sub10_class3_num=[4 4 4 4 4 3 3 4 4 4];
% sub10_class4_num=[3 3 3 3 3 4 4 4 4 4];

sub10_class1_num=[9 9 9 9 9 9 9 9 10 10];
sub10_class2_num=[2 2 2 2 2 2 2 2 1 1];
sub10_class3_num=[3 3 3 3 3 3 3 2 2 2];
sub10_class4_num=[2 3 3 3 3 3 3 3 3 3];

% sub10_class1_random=randperm(167);
% sub10_class2_random=167+randperm(20);
% sub10_class3_random=167+20+randperm(38);
% sub10_class4_random=167+20+38+randperm(35);

sub10_class1_random=randperm(92);
sub10_class2_random=92+randperm(18);
sub10_class3_random=92+18+randperm(27);
sub10_class4_random=92+18+27+randperm(29);

MR_right_ratio=[];
WMR_right_ratio=[];
WSR_right_ratio=[];

filename=strcat('result_ANA_LBP_KNN_Radnom_100_',num2str(level),'_',num2str(neighbor),'-10.txt');
file=fopen(filename,'a+');

for i=1:10
    fprintf('Training subset %d ...\n',i);
    if i==1
        class1_test_sub=sub10_class1_random(1:sub10_class1_num(i));
        class2_test_sub=sub10_class2_random(1:sub10_class2_num(i));
        class3_test_sub=sub10_class3_random(1:sub10_class3_num(i));
        class4_test_sub=sub10_class4_random(1:sub10_class4_num(i));
    else
        class1_test_sub=sub10_class1_random((sum(sub10_class1_num(1:i-1))+1):(sum(sub10_class1_num(1:i-1))+sub10_class1_num(i)));
        class2_test_sub=sub10_class2_random((sum(sub10_class2_num(1:i-1))+1):(sum(sub10_class2_num(1:i-1))+sub10_class2_num(i)));
        class3_test_sub=sub10_class3_random((sum(sub10_class3_num(1:i-1))+1):(sum(sub10_class3_num(1:i-1))+sub10_class3_num(i)));
        class4_test_sub=sub10_class4_random((sum(sub10_class4_num(1:i-1))+1):(sum(sub10_class4_num(1:i-1))+sub10_class4_num(i)));
    end
   
    testSub=[class1_test_sub class2_test_sub class3_test_sub class4_test_sub];
    test_lbp=[];
    test_label=[];
    test_cells_num=[];
    for sub=1:length(testSub)
        test_lbp=[test_lbp;image_lbp_all{testSub(sub),1}];
        test_label=[test_label target_ana(testSub(sub))*ones(1,blockNum(testSub(sub)))];
        test_cells_num=[test_cells_num cellNumAll{testSub(sub),1}];
    end 
    
    subTemp=ismember(subAll,testSub);
    trainSub=subAll(find(subTemp==0));
    train_lbp=[];
    train_label=[];
    train_cells_num=[];
    for sub=1:length(trainSub)
        train_lbp=[train_lbp;image_lbp_all{trainSub(sub),1}];
        train_label=[train_label target_ana(trainSub(sub))*ones(1,blockNum(trainSub(sub)))];
        train_cells_num=[train_cells_num cellNumAll{trainSub(sub),1}];
    end
       
 

    %% KNN classifier
    fprintf('knn classification...\n');
    classRes=knnclassify(test_lbp,train_lbp,train_label,1);
    test_num=length(test_label);
    train_num=length(train_label);
    right_ratio=length(find((classRes'-test_label)==0))/test_num;
    train_num1=length(find(train_label==1));
    train_num2=length(find(train_label==2));
    train_num3=length(find(train_label==3));
    train_num4=length(find(train_label==4));
    test_num1=length(find(test_label==1));
    test_num2=length(find(test_label==2));
    test_num3=length(find(test_label==3));
    test_num4=length(find(test_label==4));

    %% Save results
    fprintf('save results...\n');
    fprintf(file,'The method is LBP and KNN:The classification right ratio is  %.05f  \r\n',right_ratio);
    fprintf(file,'The training sets:   %d \n',train_num);
    fprintf(file,'   1: %d   2: %d   3:%d   4: %d \n',train_num1,train_num2,train_num3,train_num4);
    fprintf(file,'The testing sets:   %d \n',test_num);
    fprintf(file,'   1: %d   2: %d   3:%d   4: %d \n\n',test_num1,test_num2,test_num3,test_num4);

    countMN=zeros(4,4);
    for j=1:length(test_label)
        countMN(test_label(j),classRes(j))=countMN(test_label(j),classRes(j))+1;       
    end
    fprintf(file,'      1     2     3     4\n');
    fprintf(file,'1%6d%6d%6d%6d\n',countMN(1,1),countMN(1,2),countMN(1,3),countMN(1,4));
    fprintf(file,'2%6d%6d%6d%6d\n',countMN(2,1),countMN(2,2),countMN(2,3),countMN(2,4));
    fprintf(file,'3%6d%6d%6d%6d\n',countMN(3,1),countMN(3,2),countMN(3,3),countMN(3,4));
    fprintf(file,'4%6d%6d%6d%6d\n',countMN(4,1),countMN(4,2),countMN(4,3),countMN(4,4));
    % fclose(file);

    %% Majority Rule 
    fprintf('Majority rule...\n');
    blockNumTest=blockNum(testSub);
    subStart=1;
    classImageLevel=[];
    for sub=1:length(blockNumTest)
        classResTemp=classRes(subStart:subStart+blockNumTest(sub)-1);
        subStart=subStart+blockNumTest(sub);
        class1Num=length(find(classResTemp==1));
        class2Num=length(find(classResTemp==2));
        class3Num=length(find(classResTemp==3));
        class4Num=length(find(classResTemp==4));
        classResNum=[class1Num class2Num class3Num class4Num];
        classResImageLevel=find(classResNum==max(classResNum));
        classImageLevel=[classImageLevel classResImageLevel(1)];
    end
    target_ana_test=target_ana(testSub);
    target_ana_train=target_ana(trainSub);
    right_ratio=length(find((classImageLevel-target_ana_test)==0))/length(target_ana_test);
    MR_right_ratio=[MR_right_ratio right_ratio];
    train_num1=length(find(target_ana_train==1));
    train_num2=length(find(target_ana_train==2));
    train_num3=length(find(target_ana_train==3));
    train_num4=length(find(target_ana_train==4));
    test_num1=length(find(target_ana_test==1));
    test_num2=length(find(target_ana_test==2));
    test_num3=length(find(target_ana_test==3));
    test_num4=length(find(target_ana_test==4));
        
    fprintf('Majority rule...save results...\n');
    fprintf(file,'Next Majority Rule to Combine classifiers: The classification right ratio is  %.05f  \r\n',right_ratio);
    fprintf(file,'The training sets:   %d \n',length(target_ana_train));
    fprintf(file,'   1: %d   2: %d   3:%d   4: %d \n',train_num1,train_num2,train_num3,train_num4);
    fprintf(file,'The testing sets:   %d \n',length(target_ana_test));
    fprintf(file,'   1: %d   2: %d   3:%d   4: %d \n',test_num1,test_num2,test_num3,test_num4);
    countMN=zeros(4,4);
    for j=1:length(target_ana_test)
        countMN(target_ana_test(j),classImageLevel(j))=countMN(target_ana_test(j),classImageLevel(j))+1;       
    end
    fprintf(file,'      1     2     3     4\n');
    fprintf(file,'1%6d%6d%6d%6d\n',countMN(1,1),countMN(1,2),countMN(1,3),countMN(1,4));
    fprintf(file,'2%6d%6d%6d%6d\n',countMN(2,1),countMN(2,2),countMN(2,3),countMN(2,4));
    fprintf(file,'3%6d%6d%6d%6d\n',countMN(3,1),countMN(3,2),countMN(3,3),countMN(3,4));
    fprintf(file,'4%6d%6d%6d%6d\n',countMN(4,1),countMN(4,2),countMN(4,3),countMN(4,4));
    % fclose(file);   

    %% Weighted Majority Rule
    fprintf('Weighted Majority rule...\n');
    blockNumTest=blockNum(testSub);
    subStart=1;
    classImageLevel=[];
    for sub=1:length(blockNumTest)
        classResTemp=classRes(subStart:subStart+blockNumTest(sub)-1);
        cellNumTemp=test_cells_num(subStart:subStart+blockNumTest(sub)-1);
        subStart=subStart+blockNumTest(sub);
        class1CellNum=sum(cellNumTemp(find(classResTemp==1)));
        class2CellNum=sum(cellNumTemp(find(classResTemp==2)));
        class3CellNum=sum(cellNumTemp(find(classResTemp==3)));
        class4CellNum=sum(cellNumTemp(find(classResTemp==4)));
        classResNum=[class1CellNum class2CellNum class3CellNum class4CellNum];
        classResImageLevel=find(classResNum==max(classResNum));
        classImageLevel=[classImageLevel classResImageLevel(1)];
    end
    target_ana_test=target_ana(testSub);
    target_ana_train=target_ana(trainSub);
    right_ratio=length(find((classImageLevel-target_ana_test)==0))/length(target_ana_test);
    WMR_right_ratio=[WMR_right_ratio right_ratio];
    train_num1=length(find(target_ana_train==1));
    train_num2=length(find(target_ana_train==2));
    train_num3=length(find(target_ana_train==3));
    train_num4=length(find(target_ana_train==4));
    test_num1=length(find(target_ana_test==1));
    test_num2=length(find(target_ana_test==2));
    test_num3=length(find(target_ana_test==3));
    test_num4=length(find(target_ana_test==4));
    fprintf('Weighted Majority rule...save results...\n');
    fprintf(file,'Weighted Majority Rule to Combine classifiers: The classification right ratio is  %.05f  \r\n',right_ratio);
    fprintf(file,'The training sets:   %d \n',length(target_ana_train));
    fprintf(file,'   1: %d   2: %d   3:%d   4: %d \n',train_num1,train_num2,train_num3,train_num4);
    fprintf(file,'The testing sets:   %d \n',length(target_ana_test));
    fprintf(file,'   1: %d   2: %d   3:%d   4: %d \n',test_num1,test_num2,test_num3,test_num4);
    countMN=zeros(4,4);
    for j=1:length(target_ana_test)
        countMN(target_ana_test(j),classImageLevel(j))=countMN(target_ana_test(j),classImageLevel(j))+1;       
    end
    fprintf(file,'      1     2     3     4\n');
    fprintf(file,'1%6d%6d%6d%6d\n',countMN(1,1),countMN(1,2),countMN(1,3),countMN(1,4));
    fprintf(file,'2%6d%6d%6d%6d\n',countMN(2,1),countMN(2,2),countMN(2,3),countMN(2,4));
    fprintf(file,'3%6d%6d%6d%6d\n',countMN(3,1),countMN(3,2),countMN(3,3),countMN(3,4));
    fprintf(file,'4%6d%6d%6d%6d\n',countMN(4,1),countMN(4,2),countMN(4,3),countMN(4,4));
    % fclose(file);   

    %% Weighted Sum Rule
    fprintf('Weighted Sum rule...\n');
    reliabilityTest=[];
    for j=1:length(test_label)
        reliabilityTest=[reliabilityTest decideKNNReliability(test_lbp(j,:),train_lbp)];
    end
    blockNumTest=blockNum(testSub);
    subStart=1;
    classImageLevel=[];
    for sub=1:length(blockNumTest)
        classResTemp=classRes(subStart:subStart+blockNumTest(sub)-1);
        reliabilityTestTemp=reliabilityTest(subStart:subStart+blockNumTest(sub)-1);
        subStart=subStart+blockNumTest(sub);
        class1CellNum=sum(reliabilityTestTemp(find(classResTemp==1)));
        class2CellNum=sum(reliabilityTestTemp(find(classResTemp==2)));
        class3CellNum=sum(reliabilityTestTemp(find(classResTemp==3)));
        class4CellNum=sum(reliabilityTestTemp(find(classResTemp==4)));
        classResNum=[class1CellNum class2CellNum class3CellNum class4CellNum];
        classResImageLevel=find(classResNum==max(classResNum));
        classImageLevel=[classImageLevel classResImageLevel(1)];
    end
    target_ana_test=target_ana(testSub);
    target_ana_train=target_ana(trainSub);
    right_ratio=length(find((classImageLevel-target_ana_test)==0))/length(target_ana_test);
    WSR_right_ratio=[WSR_right_ratio right_ratio];
    train_num1=length(find(target_ana_train==1));
    train_num2=length(find(target_ana_train==2));
    train_num3=length(find(target_ana_train==3));
    train_num4=length(find(target_ana_train==4));
    test_num1=length(find(target_ana_test==1));
    test_num2=length(find(target_ana_test==2));
    test_num3=length(find(target_ana_test==3));
    test_num4=length(find(target_ana_test==4));
    fprintf('Weighted Sum rule...save results...\n');
    fprintf(file,'Weighted Sum Rule to Combine classifiers: The classification right ratio is  %.05f  \r\n',right_ratio);
    fprintf(file,'The training sets:   %d \n',length(target_ana_train));
    fprintf(file,'   1: %d   2: %d   3:%d   4: %d \n',train_num1,train_num2,train_num3,train_num4);
    fprintf(file,'The testing sets:   %d \n',length(target_ana_test));
    fprintf(file,'   1: %d   2: %d   3:%d   4: %d \n',test_num1,test_num2,test_num3,test_num4);
    countMN=zeros(4,4);
    for j=1:length(target_ana_test)
        countMN(target_ana_test(j),classImageLevel(j))=countMN(target_ana_test(j),classImageLevel(j))+1;       
    end
    fprintf(file,'      1     2     3     4\n');
    fprintf(file,'1%6d%6d%6d%6d\n',countMN(1,1),countMN(1,2),countMN(1,3),countMN(1,4));
    fprintf(file,'2%6d%6d%6d%6d\n',countMN(2,1),countMN(2,2),countMN(2,3),countMN(2,4));
    fprintf(file,'3%6d%6d%6d%6d\n',countMN(3,1),countMN(3,2),countMN(3,3),countMN(3,4));
    fprintf(file,'4%6d%6d%6d%6d\n',countMN(4,1),countMN(4,2),countMN(4,3),countMN(4,4));

end
fclose(file);  
