# Supplementary material for: Correction: Staining Pattern Classification of Antinuclear Autoantibodies Based on Block Segmentation in Indirect Immunofluorescence Images
Source: PLoS One. 2020 Jul 29;15(7):e0236463. doi: 10.1371/journal.pone.0236463 (PMC7390282; doi:10.1371/journal.pone.0236463)
Supplement: S4 File — (ZIP) [file pone.0236463.s004.zip › LPM-match/ANA_Image_Matching.m]

% Two image matching using Locality Preserving Matching
clc
clear
%run('.\vlfeat-0.9.18\toolbox\vl_setup');
%% Load images
 PATH='E:\11-Codes\code\LPM-master\ANA Database';
 dataFilePath=getAllFiles(PATH);
 for i=1:length(dataFilePath)-1
     image1=imread(dataFilePath{i,1});
     parfor j=i+1:length(dataFilePath)
         fprintf('Matching image %d and image %d \n',i,j);
         image2=imread(dataFilePath{j,1});
         [num,acc] = Matching_image(image1,image2);
         acc_all(i,j)=acc;
         num_all(i,j)=num;     
     end
 end
 save('acc_all.mat','acc_all');
 save('num_all.mat','num_all');

%load('acc_all.mat','acc_all');
%load('num_all.mat','num_all');

%% Remove overlapped images
acc=acc_all;
acc1=acc(1:166,1:167);
acc2=acc(168:186,168:187);
acc3=acc(188:224,188:225);
acc4=acc(226:259,226:260);
acc_sum=sum(max(acc'));
threshold=acc_sum/259;
% acc_sum=sum(max(acc1'))+sum(max(acc2'))+sum(max(acc3'))+sum(max(acc4'));
% threshold=acc_sum/259;
subRemain=[];
subRemove=[];
count1=0;
count2=0;
count3=0;
count4=0;
for i=1:166
    sub=find(acc1(i,:)>threshold);
    if(length(sub)==0)
        subRemain=[subRemain i];
        count1=count1+1;
    else
        subRemove=[subRemove i];
    end
end
subRemain=[subRemain 167];
count1=count1+1;

for i=1:19
    sub=find(acc2(i,:)>threshold);
    if(length(sub)==0)
        subRemain=[subRemain i+167];
        count2=count2+1;
    else
        subRemove=[subRemove i+167];
    end
end
subRemain=[subRemain 187];
count2=count2+1;

for i=1:37
    sub=find(acc3(i,:)>threshold);
    if(length(sub)==0)
        subRemain=[subRemain i+187];
        count3=count3+1;
    else
        subRemove=[subRemove i+187];
    end
end
subRemain=[subRemain 225];
count3=count3+1;

for i=1:34
    sub=find(acc4(i,:)>threshold);
    if(length(sub)==0)
        subRemain=[subRemain i+225];
        count4=count4+1;
    else
        subRemove=[subRemove i+225];
    end
end
subRemain=[subRemain 260];
count4=count4+1;

%save('sub.mat','subRemain','subRemove','count1','count2','count3','count4');

acc_sum=sum(sum(acc));
count=0;
for i=1:length(subRemain)-1
     count=count+i;
end
accRemain=acc_all(subRemain,:);
matchRemain=sum(sum(accRemain))/count;
numRemain=num_all(subRemain,:);
numMatchRemain=sum(sum(numRemain))/count;

acc_max=max(acc');
acc_mean_remove=mean(acc_max(subRemove));
acc_meam_remain=mean(acc_max(subRemain(1:end-1)));

num_max=max(num_all');
num_mean_remove=mean(num_max(subRemove));
num_meam_remain=mean(num_max(subRemain(1:end-1)));
