# Supplementary material for: Correction: Staining Pattern Classification of Antinuclear Autoantibodies Based on Block Segmentation in Indirect Immunofluorescence Images
Source: PLoS One. 2020 Jul 29;15(7):e0236463. doi: 10.1371/journal.pone.0236463 (PMC7390282; doi:10.1371/journal.pone.0236463)
Supplement: S4 File — (ZIP) [file pone.0236463.s004.zip › LPM-match/Matching_image.m]

function [match_points , match_acc ] = Matching_image( image1, image2 )

Ia = image1;
Ib = image2;
Ia = imresize(Ia, [size(Ib,1), size(Ib,2)]);
if size(Ia,3) == 1
    Ia = repmat(Ia,[1,1,3]);
    Ib = repmat(Ib,[1,1,3]);
end
SiftThreshold = 1.5; % no smaller than 1
[X, Y] = sift_match(Ia, Ib, SiftThreshold);

lambda1   = 0.8;   
lambda2   = 0.5;   
numNeigh1 = 6;  
numNeigh2 = 6; 
tau1 = 0.2;  
tau2 = 0.2;  
%% 
if size(Ia,3)==1
    Ia = repmat(Ia,[1,1,3]);
end
if size(Ib,3)==1
    Ib = repmat(Ib,[1,1,3]);
end

[wa,ha,~] = size(Ia);
[wb,hb,~] = size(Ib);
maxw = max(wa,wb);  maxh = max(ha,hb);
Ib(wb+1:maxw, :,:) = 0;
Ia(wa+1:maxw, :,:) = 0;
%%
tic;
x1 = X; y1 = Y;
[numx1,~] = size(x1);
p1 = ones(1,numx1);
Xt = X';Yt = Y';
vec=Yt-Xt;
d2=vec(1,:).^2+vec(2,:).^2;

%%  iteration 1
%  constructe K-NN by kdtree
kdtreeX = vl_kdtreebuild(Xt);
kdtreeY = vl_kdtreebuild(Yt);  
[neighborX, ~] = vl_kdtreequery(kdtreeX, Xt, Xt, 'NumNeighbors', numNeigh1+3) ;
[neighborY, ~] = vl_kdtreequery(kdtreeY, Yt, Yt, 'NumNeighbors', numNeigh1+3) ;
% calculate the locality costs C and return binary vector p
[p2, C] = LPM_cosF(neighborX, neighborY, lambda1, vec, d2, tau1, numNeigh1);

%%  iteration 2
idx = find( p2 == 1 );
if length(idx)>= numNeigh2+4
kdtreeX = vl_kdtreebuild(Xt( :, idx ));
kdtreeY = vl_kdtreebuild(Yt( :, idx ));
[neighborX, ~] = vl_kdtreequery(kdtreeX, Xt(:,idx), Xt, 'NumNeighbors', numNeigh2+3) ;
[neighborY, ~] = vl_kdtreequery(kdtreeY, Yt(:,idx), Yt, 'NumNeighbors', numNeigh2+3) ;
neighborX = idx(neighborX);
neighborY = idx(neighborY);
[p2, C] = LPM_cosF(neighborX, neighborY, lambda2, vec, d2, tau2, numNeigh2);
end
toc
%% 
ind = find(p2 == 1);
if ~exist('CorrectIndex'), CorrectIndex = ind; end
fprintf('Find %d matches\n',length(CorrectIndex));
match_points=length(CorrectIndex);
match_acc=length(CorrectIndex)/length(C);
fprintf('Find %f matching accuracy\n',match_acc);

end
