# Supplementary material for: Correction: Staining Pattern Classification of Antinuclear Autoantibodies Based on Block Segmentation in Indirect Immunofluorescence Images
Source: PLoS One. 2020 Jul 29;15(7):e0236463. doi: 10.1371/journal.pone.0236463 (PMC7390282; doi:10.1371/journal.pone.0236463)
Supplement: S5 File — (XLSX) [file pone.0236463.s005.xlsx]

## Sheet: Revised dataset-166
LBP+KNN+MR
	subset 1	subset 2	subset 3	subset 4	subset 5	subset 6	subset 7	subset 8	subset 9	subset 10
1	1	0.941176	0.941176	0.882353	1	0.941176	1	0.875	0.9375	1
2	1	0.941176	0.882353	0.941176	0.941176	1	0.941176	0.9375	1	0.9375
3	1	0.882353	1	0.882353	0.941176	0.941176	1	1	0.9375	0.9375
4	0.875	0.941176	0.941176	0.882353	0.941176	1	0.941176	0.9375	1	1
5	1	0.941176	1	1	1	0.882353	0.941176	1	0.875	0.9375
6	1	0.941176	1	1	0.941176	0.823529	0.941176	0.9375	1	0.9375
7	1	0.882353	0.941176	0.941176	0.941176	1	0.941176	0.9375	0.9375	0.9375
8	0.9375	1	0.941176	0.941176	0.882353	0.941176	0.941176	0.9375	1	1
9	0.9375	0.941176	0.882353	0.941176	1	0.941176	1	1	1	0.9375
10	1	0.823529	1	1	0.941176	1	0.941176	0.875	0.9375	0.875
average	0.950772
LBP+KNN+WMR
	subset 1	subset 2	subset 3	subset 4	subset 5	subset 6	subset 7	subset 8	subset 9	subset 10
1	1	0.941176	0.941176	0.882353	1	0.882353	1	0.875	0.9375	1
2	1	0.941176	0.941176	0.941176	0.941176	1	0.941176	0.9375	0.9375	0.9375
3	1	0.882353	1	0.941176	0.941176	0.941176	1	1	0.875	0.9375
4	0.875	1	1	0.882353	0.941176	1	0.941176	1	1	0.9375
5	0.9375	0.941176	1	1	1	0.882353	1	1	0.875	0.9375
6	1	0.941176	1	0.941176	0.941176	0.882353	0.941176	0.9375	0.9375	0.9375
7	1	0.882353	1	0.882353	0.941176	1	0.941176	0.9375	1	1
8	0.9375	1	0.882353	0.941176	0.882353	1	0.882353	0.9375	1	1
9	0.875	1	0.941176	0.941176	1	0.941176	1	1	0.9375	0.9375
10	1	0.882353	0.941176	1	0.941176	1	0.941176	0.9375	0.875	0.875
average	0.951213
LBP+KNN+WSR
	subset 1	subset 2	subset 3	subset 4	subset 5	subset 6	subset 7	subset 8	subset 9	subset 10
1	1	0.941176	1	0.941176	1	0.882353	1	0.875	0.9375	1
2	1	0.823529	0.941176	0.941176	1	0.941176	0.941176	0.9375	1	0.9375
3	1	0.941176	1	0.941176	0.941176	0.941176	1	1	1	0.9375
4	0.875	1	1	0.941176	0.882353	1	0.941176	1	1	0.9375
5	1	0.941176	1	1	1	0.882353	1	1	0.875	0.9375
6	1	0.882353	1	0.941176	0.941176	0.882353	0.941176	0.9375	0.9375	0.9375
7	1	0.882353	1	0.941176	0.941176	1	1	0.9375	1	1
8	0.9375	1	0.882353	0.941176	0.882353	1	1	1	1	1
9	0.9375	1	0.941176	0.941176	1	0.941176	0.941176	1	0.9375	0.9375
10	1	0.941176	0.882353	1	0.941176	1	0.941176	1	0.875	0.9375
average	0.957978
LBP+BPNN+MR
	subset 1	subset 2	subset 3	subset 4	subset 5	subset 6	subset 7	subset 8	subset 9	subset 10
1	1	0.941176	0.882353	1	0.941176	0.882353	0.529412	1	0.875	0.875
2	0.875	0.941176	0.941176	0.882353	0.941176	0.882353	0.882353	0.9375	0.875	0.9375
3	0.75	0.882353	0.882353	0.882353	0.882353	0.941176	0.941176	0.9375	0.8125	1
4	0.875	0.882353	0.882353	0.941176	1	0.882353	0.882353	0.9375	0.875	0.875
5	0.9375	0.941176	0.941176	0.823529	0.882353	0.529412	0.882353	1	0.8125	0.9375
6	0.9375	1	0.823529	0.941176	0.529412	0.823529	0.823529	0.9375	0.9375	1
7	0.875	0.882353	0.882353	0.882353	0.823529	0.823529	1	0.9375	0.9375	0.875
8	0.9375	1	0.823529	0.882353	0.882353	0.882353	0.882353	0.9375	0.8125	0.9375
9	1	0.882353	0.882353	0.941176	0.941176	0.941176	0.882353	0.9375	0.875	1
10	0.9375	0.882353	0.941176	0.647059	1	1	0.941176	1	0.9375	0.9375
average	0.898125
LBP+BPNN+WMR
	subset 1	subset 2	subset 3	subset 4	subset 5	subset 6	subset 7	subset 8	subset 9	subset 10
1	1	0.941176	0.941176	1	0.882353	0.941176	0.529412	1	0.9375	0.875
2	0.875	0.941176	0.941176	0.882353	0.882353	1	0.941176	0.9375	0.875	1
3	0.8125	0.882353	0.882353	0.882353	0.882353	0.882353	0.941176	0.9375	0.8125	1
4	0.875	0.882353	0.882353	0.941176	1	1	0.823529	0.875	0.875	0.875
5	0.875	0.941176	0.941176	0.823529	0.882353	0.529412	0.941176	1	0.8125	0.9375
6	0.9375	1	0.823529	0.941176	0.529412	0.823529	0.882353	0.9375	0.9375	1
7	0.875	0.882353	0.882353	0.882353	0.941176	0.882353	1	0.9375	0.875	0.875
8	1	0.941176	0.823529	0.941176	0.882353	0.823529	0.941176	0.9375	0.75	1
9	1	0.882353	0.882353	0.941176	0.882353	0.882353	0.941176	0.9375	0.875	1
10	0.9375	0.941176	0.823529	0.647059	1	1	1	1	0.9375	0.9375
average	0.902868

## Sheet: Original dataset-260
LBP+KNN+MR
	subset 1	subset 2	subset 3	subset 4	subset 5	subset 6	subset 7	subset 8	subset 9	subset 10
1	0.884615	0.961538	0.884615	0.923077	1	0.923077	0.961538	1	0.923077	0.884615
2	0.923077	0.961538	0.961538	0.884615	0.961538	0.923077	0.961538	0.923077	1	0.884615
3	0.961538	0.961538	0.846154	0.923077	0.923077	0.923077	0.923077	0.923077	0.884615	1
4	1	0.923077	0.884615	0.961538	0.923077	0.884615	0.961538	0.923077	0.923077	0.923077
5	0.961538	0.961538	0.961538	0.923077	1	0.961538	0.807692	0.923077	0.923077	0.884615
6	0.961538	0.923077	0.923077	0.923077	0.923077	0.961538	0.961538	0.923077	0.923077	0.961538
7	0.884615	0.923077	0.923077	1	0.923077	0.884615	1	0.961538	0.884615	0.923077
8	0.961538	1	1	0.923077	1	0.846154	0.961538	0.846154	0.961538	0.884615
9	0.961538	0.961538	0.923077	0.923077	1	0.923077	0.961538	0.884615	0.923077	0.923077
10	1	0.923077	0.923077	0.961538	0.884615	0.884615	0.923077	0.961538	0.961538	0.961538
average	0.934615
LBP+KNN+WMR
	subset 1	subset 2	subset 3	subset 4	subset 5	subset 6	subset 7	subset 8	subset 9	subset 10
1	0.884615	0.961538	0.884615	0.923077	0.961538	0.884615	1	1	0.923077	0.923077
2	0.923077	0.961538	0.961538	0.961538	0.923077	0.884615	0.884615	0.961538	1	0.884615
3	0.961538	0.961538	0.846154	0.961538	0.961538	0.923077	0.923077	0.923077	0.923077	1
4	1	0.923077	0.884615	0.961538	0.923077	0.884615	0.923077	0.923077	0.961538	0.923077
5	1	0.961538	0.961538	0.923077	1	0.961538	0.846154	0.923077	0.961538	0.923077
6	0.923077	0.884615	0.961538	0.923077	0.923077	1	0.961538	0.923077	0.923077	0.961538
7	0.884615	0.961538	0.884615	1	0.961538	0.961538	1	0.923077	0.884615	0.961538
8	0.961538	1	1	0.923077	1	0.846154	0.961538	0.807692	0.961538	0.884615
9	0.961538	0.961538	0.923077	0.923077	1	0.923077	0.961538	0.884615	0.923077	0.923077
10	1	0.884615	0.961538	0.961538	0.884615	0.884615	0.923077	0.923077	0.961538	1
average	0.937692
LBP+KNN+WSR
	subset 1	subset 2	subset 3	subset 4	subset 5	subset 6	subset 7	subset 8	subset 9	subset 10
1	0.884615	1	0.884615	0.961538	1	0.923077	0.961538	1	0.961538	0.961538
2	0.923077	0.961538	0.961538	0.961538	0.961538	0.961538	0.923077	0.923077	1	0.923077
3	0.961538	0.961538	0.961538	0.961538	0.961538	0.923077	0.923077	0.923077	0.884615	1
4	0.961538	0.923077	0.923077	0.961538	0.923077	0.923077	0.923077	0.923077	0.961538	1
5	0.961538	0.961538	0.961538	0.923077	1	0.961538	0.807692	0.923077	0.923077	0.923077
6	0.923077	0.923077	0.961538	0.923077	0.961538	0.961538	0.961538	0.961538	0.923077	0.961538
7	0.884615	0.923077	0.923077	1	0.923077	0.961538	0.961538	0.961538	0.884615	0.961538
8	0.961538	0.961538	1	0.923077	1	0.884615	0.961538	0.807692	0.961538	0.923077
9	0.961538	0.961538	0.923077	0.884615	1	0.961538	0.961538	0.884615	0.884615	0.923077
10	1	0.923077	1	0.961538	0.923077	0.884615	0.961538	0.961538	0.961538	0.961538
average	0.943846
LBP+BPNN+MR
	subset 1	subset 2	subset 3	subset 4	subset 5	subset 6	subset 7	subset 8	subset 9	subset 10
1	0.961538	0.923077	0.961538	1	0.884615	1	0.884615	0.923077	0.961538	0.961538
2	0.923077	0.961538	0.923077	1	1	0.846154	0.923077	0.923077	1	0.615385
3	0.961538	0.923077	0.923077	0.961538	0.846154	0.923077	0.923077	1	0.884615	1
4	0.846154	1	0.961538	0.923077	0.884615	0.807692	0.961538	0.961538	0.884615	0.961538
5	0.884615	0.961538	0.961538	1	0.846154	0.923077	0.961538	0.923077	0.846154	0.884615
6	0.923077	0.884615	0.961538	1	0.923077	0.884615	0.961538	0.961538	0.923077	1
7	0.846154	1	1	0.961538	1	0.884615	0.961538	0.884615	0.653846	0.884615
8	0.961538	1	0.807692	0.923077	1	0.923077	0.923077	0.961538	1	0.884615
9	0.923077	0.961538	0.923077	0.961538	0.923077	1	1	0.961538	0.884615	0.923077
10	0.961538	0.961538	1	0.961538	1	0.961538	0.961538	0.923077	0.923077	0.961538
average	0.932692
LBP+BPNN+WMR
	subset 1	subset 2	subset 3	subset 4	subset 5	subset 6	subset 7	subset 8	subset 9	subset 10
1	0.961538	0.961538	0.961538	1	0.846154	1	0.884615	0.884615	0.961538	0.923077
2	0.961538	0.923077	0.923077	1	1	0.846154	0.961538	0.923077	1	0.615385
3	0.961538	0.961538	0.961538	0.884615	0.807692	0.923077	0.961538	1	0.923077	1
4	0.884615	1	0.961538	0.923077	0.884615	0.807692	0.961538	0.961538	0.846154	0.961538
5	0.884615	0.923077	0.923077	0.961538	0.846154	0.961538	0.923077	0.923077	0.846154	0.923077
6	0.884615	0.846154	0.923077	0.961538	0.923077	0.961538	0.961538	0.961538	0.961538	1
7	0.923077	1	1	0.923077	0.961538	0.884615	0.961538	0.884615	0.653846	0.884615
8	0.961538	1	0.807692	0.961538	0.961538	0.961538	0.923077	0.961538	1	0.884615
9	0.961538	0.923077	0.923077	0.961538	0.923077	1	0.961538	1	0.846154	0.961538
10	0.961538	1	1	0.961538	0.961538	0.961538	0.961538	0.884615	0.923077	0.961538
average	0.931538
